# Supplementary material for: Thirteen moth species (Lepidoptera, Erebidae, Noctuidae) newly recorded in South Africa, with comments on their distribution
Source: Biodivers Data J. 2022 Aug 25;10:e89729. doi: 10.3897/BDJ.10.e89729 (PMC9848558; doi:10.3897/BDJ.10.e89729)
Supplement: XML Treatment for Ozarba negrottoi [file BDJ.10.e89729-treatment12.xml]

<!DOCTYPE tp:taxon-treatment
  PUBLIC "-//TaxonX//DTD Taxonomic Treatment Publishing DTD v0 20100105//EN" "tax-treatment-NSO.dtd">
<tp:taxon-treatment xmlns:tp="http://www.plazi.org/taxpub"><tp:treatment-meta><mixed-citation publication-type="journal"><person-group><name><surname>Delabye</surname><given-names>Sylvain</given-names></name><name><surname>Gaona</surname><given-names>Fernando P</given-names></name><name><surname>Potocký</surname><given-names>Pavel</given-names></name><name><surname>Foxcroft</surname><given-names>Llewellyn C</given-names></name><name><surname>Halamová</surname><given-names>Pavla</given-names></name><name><surname>Hejda</surname><given-names>Martin</given-names></name><name><surname>MacFadyen</surname><given-names>Sandra</given-names></name><name><surname>Pyšková</surname><given-names>Klára</given-names></name><name><surname>Sedláček</surname><given-names>Ondřej</given-names></name><name><surname>Staňková</surname><given-names>Markéta</given-names></name><name><surname>Storch</surname><given-names>David</given-names></name><name><surname>Pyšek</surname><given-names>Petr</given-names></name><name><surname>Tropek</surname><given-names>Robert</given-names></name></person-group><article-title>Thirteen moth species (<tp:taxon-name><tp:taxon-name-part taxon-name-part-type="order">Lepidoptera</tp:taxon-name-part></tp:taxon-name>, <tp:taxon-name><tp:taxon-name-part taxon-name-part-type="family">Erebidae</tp:taxon-name-part></tp:taxon-name>, <tp:taxon-name><tp:taxon-name-part taxon-name-part-type="family">Noctuidae</tp:taxon-name-part></tp:taxon-name>) newly recorded in South Africa, with comments on their distribution</article-title><source>Biodivers Data J</source><day>25</day><month>08</month><year>2022</year><volume>10</volume><pub-id pub-id-type="doi">10.3897/BDJ.10.e89729</pub-id></mixed-citation></tp:treatment-meta><tp:nomenclature><tp:taxon-name>
            <object-id xmlns:xlink="http://www.w3.org/1999/xlink" content-type="arpha" xlink:type="simple">41A77824-6CC0-5BBE-BAEF-1886C87425AF</object-id>
            <tp:taxon-name-part taxon-name-part-type="genus">Ozarba</tp:taxon-name-part>
            <tp:taxon-name-part taxon-name-part-type="species">negrottoi</tp:taxon-name-part>
          </tp:taxon-name><tp:taxon-authority>Berio, 1940</tp:taxon-authority><tp:nomenclature-citation-list><tp:nomenclature-citation><tp:taxon-name>
                <tp:taxon-name-part taxon-name-part-type="family">Noctuidae</tp:taxon-name-part>
              </tp:taxon-name><comment>, <tp:taxon-name><tp:taxon-name-part taxon-name-part-type="subfamily">Eustrotiinae</tp:taxon-name-part></tp:taxon-name></comment></tp:nomenclature-citation></tp:nomenclature-citation-list></tp:nomenclature><tp:treatment-sec sec-type="materials"><title>Materials</title><list list-type="alpha-lower" list-content="occurrences"><list-item><p><bold>Type status:</bold> <named-content xmlns:xlink="http://www.w3.org/1999/xlink" content-type="dwc:typeStatus" xlink:type="simple">Other material</named-content>. <bold>Occurrence:</bold> individualCount: <named-content xmlns:xlink="http://www.w3.org/1999/xlink" content-type="dwc:individualCount" xlink:type="simple">1</named-content>; sex: <named-content xmlns:xlink="http://www.w3.org/1999/xlink" content-type="dwc:sex" xlink:type="simple">male</named-content>; lifeStage: <named-content xmlns:xlink="http://www.w3.org/1999/xlink" content-type="dwc:lifeStage" xlink:type="simple">adult</named-content>; <bold>Taxon:</bold> scientificName: <named-content xmlns:xlink="http://www.w3.org/1999/xlink" content-type="dwc:scientificName" xlink:type="simple"><tp:taxon-name><tp:taxon-name-part taxon-name-part-type="genus" reg="Ozarba">Ozarba</tp:taxon-name-part><tp:taxon-name-part taxon-name-part-type="species" reg="negrottoi">negrottoi</tp:taxon-name-part></tp:taxon-name> Berio, 1940</named-content>; <bold>Location:</bold> country: <named-content xmlns:xlink="http://www.w3.org/1999/xlink" content-type="dwc:country" xlink:type="simple">South Africa</named-content>; stateProvince: <named-content xmlns:xlink="http://www.w3.org/1999/xlink" content-type="dwc:stateProvince" xlink:type="simple">Limpopo</named-content>; verbatimLocality: <named-content xmlns:xlink="http://www.w3.org/1999/xlink" content-type="dwc:verbatimLocality" xlink:type="simple">Kruger NP, Tsendze river, 2 km SE of Frazerus waterhole</named-content>; verbatimElevation: <named-content xmlns:xlink="http://www.w3.org/1999/xlink" content-type="dwc:verbatimElevation" xlink:type="simple">352 m</named-content>; decimalLatitude: <named-content xmlns:xlink="http://www.w3.org/1999/xlink" content-type="dwc:decimalLatitude" xlink:type="simple">-23.495737</named-content>; decimalLongitude: <named-content xmlns:xlink="http://www.w3.org/1999/xlink" content-type="dwc:decimalLongitude" xlink:type="simple">31.325834</named-content>; <bold>Identification:</bold> identifiedBy: <named-content xmlns:xlink="http://www.w3.org/1999/xlink" content-type="dwc:identifiedBy" xlink:type="simple">Sylvain Delabye</named-content>; dateIdentified: <named-content xmlns:xlink="http://www.w3.org/1999/xlink" content-type="dwc:dateIdentified" xlink:type="simple">2022</named-content>; <bold>Event:</bold> eventDate: <named-content xmlns:xlink="http://www.w3.org/1999/xlink" content-type="dwc:eventDate" xlink:type="simple">30/11/2019</named-content>; habitat: <named-content xmlns:xlink="http://www.w3.org/1999/xlink" content-type="dwc:habitat" xlink:type="simple">Seasonal river; mopani dominated woodland savanna on granite: Acacia, Bushwillow and Mopane</named-content>; <bold>Record Level:</bold> type: <named-content xmlns:xlink="http://www.w3.org/1999/xlink" content-type="dwc:type" xlink:type="simple">PhysicalObject</named-content>; institutionCode: <named-content xmlns:xlink="http://www.w3.org/1999/xlink" content-type="dwc:institutionCode" xlink:type="simple">ZMJU</named-content>; basisOfRecord: <named-content xmlns:xlink="http://www.w3.org/1999/xlink" content-type="dwc:basisOfRecord" xlink:type="simple">PreservedSpecimen</named-content></p></list-item><list-item><p><bold>Type status:</bold> <named-content xmlns:xlink="http://www.w3.org/1999/xlink" content-type="dwc:typeStatus" xlink:type="simple">Other material</named-content>. <bold>Occurrence:</bold> individualCount: <named-content xmlns:xlink="http://www.w3.org/1999/xlink" content-type="dwc:individualCount" xlink:type="simple">1</named-content>; sex: <named-content xmlns:xlink="http://www.w3.org/1999/xlink" content-type="dwc:sex" xlink:type="simple">female</named-content>; lifeStage: <named-content xmlns:xlink="http://www.w3.org/1999/xlink" content-type="dwc:lifeStage" xlink:type="simple">adult</named-content>; <bold>Taxon:</bold> scientificName: <named-content xmlns:xlink="http://www.w3.org/1999/xlink" content-type="dwc:scientificName" xlink:type="simple"><tp:taxon-name><tp:taxon-name-part taxon-name-part-type="genus" reg="Ozarba">Ozarba</tp:taxon-name-part><tp:taxon-name-part taxon-name-part-type="species" reg="negrottoi">negrottoi</tp:taxon-name-part></tp:taxon-name> Berio, 1940</named-content>; <bold>Location:</bold> country: <named-content xmlns:xlink="http://www.w3.org/1999/xlink" content-type="dwc:country" xlink:type="simple">South Africa</named-content>; stateProvince: <named-content xmlns:xlink="http://www.w3.org/1999/xlink" content-type="dwc:stateProvince" xlink:type="simple">Limpopo</named-content>; verbatimLocality: <named-content xmlns:xlink="http://www.w3.org/1999/xlink" content-type="dwc:verbatimLocality" xlink:type="simple">Kruger NP, Road S56, Mphongolo river, 1 km N of Ribye waterhole</named-content>; verbatimElevation: <named-content xmlns:xlink="http://www.w3.org/1999/xlink" content-type="dwc:verbatimElevation" xlink:type="simple">314 m</named-content>; decimalLatitude: <named-content xmlns:xlink="http://www.w3.org/1999/xlink" content-type="dwc:decimalLatitude" xlink:type="simple">-22.991653</named-content>; decimalLongitude: <named-content xmlns:xlink="http://www.w3.org/1999/xlink" content-type="dwc:decimalLongitude" xlink:type="simple">31.270644</named-content>; <bold>Identification:</bold> identifiedBy: <named-content xmlns:xlink="http://www.w3.org/1999/xlink" content-type="dwc:identifiedBy" xlink:type="simple">Sylvain Delabye</named-content>; dateIdentified: <named-content xmlns:xlink="http://www.w3.org/1999/xlink" content-type="dwc:dateIdentified" xlink:type="simple">2022</named-content>; <bold>Event:</bold> eventDate: <named-content xmlns:xlink="http://www.w3.org/1999/xlink" content-type="dwc:eventDate" xlink:type="simple">29/11/2019</named-content>; habitat: <named-content xmlns:xlink="http://www.w3.org/1999/xlink" content-type="dwc:habitat" xlink:type="simple">Perennial river; open savanna grassland with stunted mopane</named-content>; <bold>Record Level:</bold> type: <named-content xmlns:xlink="http://www.w3.org/1999/xlink" content-type="dwc:type" xlink:type="simple">PhysicalObject</named-content>; institutionCode: <named-content xmlns:xlink="http://www.w3.org/1999/xlink" content-type="dwc:institutionCode" xlink:type="simple">ZMJU</named-content>; basisOfRecord: <named-content xmlns:xlink="http://www.w3.org/1999/xlink" content-type="dwc:basisOfRecord" xlink:type="simple">PreservedSpecimen</named-content></p></list-item><list-item><p><bold>Type status:</bold> <named-content xmlns:xlink="http://www.w3.org/1999/xlink" content-type="dwc:typeStatus" xlink:type="simple">Other material</named-content>. <bold>Occurrence:</bold> individualCount: <named-content xmlns:xlink="http://www.w3.org/1999/xlink" content-type="dwc:individualCount" xlink:type="simple">1</named-content>; sex: <named-content xmlns:xlink="http://www.w3.org/1999/xlink" content-type="dwc:sex" xlink:type="simple">male</named-content>; lifeStage: <named-content xmlns:xlink="http://www.w3.org/1999/xlink" content-type="dwc:lifeStage" xlink:type="simple">adult</named-content>; <bold>Taxon:</bold> scientificName: <named-content xmlns:xlink="http://www.w3.org/1999/xlink" content-type="dwc:scientificName" xlink:type="simple"><tp:taxon-name><tp:taxon-name-part taxon-name-part-type="genus" reg="Ozarba">Ozarba</tp:taxon-name-part><tp:taxon-name-part taxon-name-part-type="species" reg="negrottoi">negrottoi</tp:taxon-name-part></tp:taxon-name> Berio, 1940</named-content>; <bold>Location:</bold> country: <named-content xmlns:xlink="http://www.w3.org/1999/xlink" content-type="dwc:country" xlink:type="simple">South Africa</named-content>; stateProvince: <named-content xmlns:xlink="http://www.w3.org/1999/xlink" content-type="dwc:stateProvince" xlink:type="simple">Limpopo</named-content>; verbatimLocality: <named-content xmlns:xlink="http://www.w3.org/1999/xlink" content-type="dwc:verbatimLocality" xlink:type="simple">Kruger NP, Letaba river, 6 km N of Letaba camp</named-content>; verbatimElevation: <named-content xmlns:xlink="http://www.w3.org/1999/xlink" content-type="dwc:verbatimElevation" xlink:type="simple">245 m</named-content>; decimalLatitude: <named-content xmlns:xlink="http://www.w3.org/1999/xlink" content-type="dwc:decimalLatitude" xlink:type="simple">-23.811079</named-content>; decimalLongitude: <named-content xmlns:xlink="http://www.w3.org/1999/xlink" content-type="dwc:decimalLongitude" xlink:type="simple">31.580949</named-content>; <bold>Identification:</bold> identifiedBy: <named-content xmlns:xlink="http://www.w3.org/1999/xlink" content-type="dwc:identifiedBy" xlink:type="simple">Sylvain Delabye</named-content>; dateIdentified: <named-content xmlns:xlink="http://www.w3.org/1999/xlink" content-type="dwc:dateIdentified" xlink:type="simple">2022</named-content>; <bold>Event:</bold> eventDate: <named-content xmlns:xlink="http://www.w3.org/1999/xlink" content-type="dwc:eventDate" xlink:type="simple">25/11/2019</named-content>; habitat: <named-content xmlns:xlink="http://www.w3.org/1999/xlink" content-type="dwc:habitat" xlink:type="simple">Perennial river; open savanna grassland with stunted mopane</named-content>; <bold>Record Level:</bold> type: <named-content xmlns:xlink="http://www.w3.org/1999/xlink" content-type="dwc:type" xlink:type="simple">PhysicalObject</named-content>; institutionCode: <named-content xmlns:xlink="http://www.w3.org/1999/xlink" content-type="dwc:institutionCode" xlink:type="simple">ZMJU</named-content>; basisOfRecord: <named-content xmlns:xlink="http://www.w3.org/1999/xlink" content-type="dwc:basisOfRecord" xlink:type="simple">PreservedSpecimen</named-content></p></list-item></list></tp:treatment-sec><tp:treatment-sec sec-type="Description"><title>Description</title><p>The identification was based on <xref ref-type="bibr" rid="B7941331">Hacker (2016)</xref>.</p></tp:treatment-sec><tp:treatment-sec sec-type="Distribution"><title>Distribution</title><p>The three reported individuals represent the first record of <italic><tp:taxon-name><tp:taxon-name-part taxon-name-part-type="genus" reg="Ozarba">O.</tp:taxon-name-part><tp:taxon-name-part taxon-name-part-type="species" reg="negrottoi">negrottoi</tp:taxon-name-part></tp:taxon-name></italic> in South Africa. This species was previously known only from the Somalian (Somalia) and Zambezian (Tanzania) regions (<xref ref-type="bibr" rid="B7941331">Hacker 2016</xref>, <xref ref-type="bibr" rid="B7940125">De Prins and De Prins 2022</xref>). We extended its known distribution for over 1,000 km southwards (Fig. <xref ref-type="fig" rid="F7958500">13</xref>).</p></tp:treatment-sec><tp:treatment-sec><!--Section generated to contain objects referenced in tp:taxon-treatment.--><fig id="F7958500" position="float" orientation="portrait"><object-id xmlns:xlink="http://www.w3.org/1999/xlink" content-type="arpha" xlink:type="simple">82728D6F-22C0-571B-B8A6-5D0D3B275B85</object-id><object-id xmlns:xlink="http://www.w3.org/1999/xlink" content-type="doi" xlink:type="simple">10.3897/BDJ.10.e89729.figure13</object-id><label>Figure 13.</label><caption><p><italic><tp:taxon-name><tp:taxon-name-part taxon-name-part-type="genus" reg="Ozarba">Ozarba</tp:taxon-name-part><tp:taxon-name-part taxon-name-part-type="species" reg="negrottoi">negrottoi</tp:taxon-name-part></tp:taxon-name></italic> Berio, 1940, South Africa, Kruger National Park; <bold>A</bold> male; <bold>B</bold> female; <bold>C</bold> male genitalia. The scale represents 5 mm.</p></caption><graphic xmlns:xlink="http://www.w3.org/1999/xlink" xlink:href="bdj-10-e89729-g013.jpg" position="float" id="oo_719699.jpg" orientation="portrait" xlink:type="simple"><uri content-type="original_file" xlink:type="simple">https://binary.pensoft.net/fig/719699</uri></graphic></fig></tp:treatment-sec><ref-list><ref id="B7941331"><element-citation xmlns:xlink="http://www.w3.org/1999/xlink" publication-type="article" xlink:type="simple"><person-group person-group-type="author"><name name-style="western"><surname>Hacker</surname><given-names>H. H.</given-names></name></person-group><year>2016</year><article-title>Systematic and illustrated catalogue of the <tp:taxon-name><tp:taxon-name-part taxon-name-part-type="clade">Macroheterocera</tp:taxon-name-part></tp:taxon-name> and <tp:taxon-name><tp:taxon-name-part taxon-name-part-type="superfamily">Cossoidea</tp:taxon-name-part></tp:taxon-name> Leach, [1815], <tp:taxon-name><tp:taxon-name-part taxon-name-part-type="superfamily">Zygaenoidea</tp:taxon-name-part></tp:taxon-name> Latreille, 1809, <tp:taxon-name><tp:taxon-name-part taxon-name-part-type="superfamily">Thyridoidea</tp:taxon-name-part></tp:taxon-name> Herrich-Schäffer, 1846 and <tp:taxon-name><tp:taxon-name-part taxon-name-part-type="superfamily">Hyblaeoidea</tp:taxon-name-part></tp:taxon-name> Hampson, 1903 of the Arabian Peninsula, with a survey of their distribution (Lepid.)</article-title><source>Esperiana</source><volume>20(1)</volume><fpage>1</fpage><lpage>742; (2): 1–430</lpage></element-citation></ref><ref id="B7940125"><element-citation xmlns:xlink="http://www.w3.org/1999/xlink" publication-type="website" xlink:type="simple"><person-group person-group-type="author"><name name-style="western"><surname>De Prins</surname><given-names>J.</given-names></name><name name-style="western"><surname>De Prins</surname><given-names>W.</given-names></name></person-group><article-title>Afromoths, online database of Afrotropical moth species (Lepidoptera)</article-title><uri xlink:type="simple">http://www.afromoths.net/</uri><date-in-citation content-type="access-date">2022-05-25T00:00:00+03:00</date-in-citation></element-citation></ref></ref-list></tp:taxon-treatment>
